# Supplementary material for: How does childhood socioeconomic hardship affect reproductive strategy? Pathways of development
Source: Am J Hum Biol. 2015 Sep 26;28(3):356–63. doi: 10.1002/ajhb.22793 (PMC4949535; doi:10.1002/ajhb.22793)
Supplement: Supplementary file 1 — Supporting Information [file AJHB-28-356-s001.xlsx]

## Sheet: AFB
Table S1a: Coefficients and significance tests for full path model for age at first birth								UPDATED 06.01.15
	Coeff.	robust S.E.	t	P>t	95% C.I.
birth weight
social class	-0.0638861	0.0762685	-0.84	0.402	-0.21337	0.0855975
housing	-0.0383936	0.0645208	-0.6	0.552	-0.164852	0.0880648
intercept	6.87921	0.381034	18.05	0	6.1324	7.62602
weight gain
birth weight	-0.593287	0.0513833	-11.55	0	-0.693997	-0.492578
social class	-0.0086212	0.0717729	-0.12	0.904	-0.149293	0.132051
housing	-0.121408	0.0688315	-1.76	0.078	-0.256315	0.0134995
intercept	6.58043	0.428107	15.37	0	5.74136	7.41951
ailments
birth weight	-0.0025159	0.0789414	-0.03	0.975	-0.157238	0.152206
weight gain	-0.0912815	0.0932108	-0.98	0.327	-0.273971	0.0914082
social class	0.0605922	0.0733809	0.83	0.409	-0.0832317	0.204416
housing	0.0511336	0.0631452	0.81	0.418	-0.0726288	0.174896
intercept	0.956006	0.779847	1.23	0.22	-0.572466	2.48448
BMI
birth weight	0.0145905	0.0741952	0.2	0.844	-0.130829	0.16001
weight gain	0.0582416	0.087768	0.66	0.507	-0.113781	0.230264
ailments	0.0495534	0.0676225	0.73	0.464	-0.0829843	0.182091
social class	-0.197812	0.067431	-2.93	0.003	-0.329974	-0.0656496
housing	0.0677411	0.0619885	1.09	0.274	-0.0537541	0.189236
intercept	8.57547	0.85305	10.05	0	6.90352	10.2474
menarche
birth weight	0.148373	0.0754153	1.97	0.049	0.0005615	0.296184
weight gain	0.0767755	0.0965093	0.8	0.426	-0.112379	0.26593
ailments	0.0312035	0.0644066	0.48	0.628	-0.0950311	0.157438
BMI	-0.28112	0.0554721	-5.07	0	-0.389843	-0.172397
social class	-0.223481	0.0629778	-3.55	0	-0.346915	-0.100047
housing	0.0593266	0.069821	0.85	0.395	-0.0775201	0.196173
intercept	10.2538	0.924647	11.09	0	8.44148	12.066
height
birth weight	0.47068	0.0843414	5.58	0	0.305374	0.635986
weight gain	0.339082	0.0879986	3.85	0	0.166608	0.511556
ailments	-0.187574	0.0571306	-3.28	0.001	-0.299548	-0.0755999
menarche	0.223694	0.0620425	3.61	0	0.102093	0.345295
social class	0.101973	0.074102	1.38	0.169	-0.0432644	0.24721
housing	-0.012749	0.0747999	-0.17	0.865	-0.159354	0.133856
intercept	20.6009	1.56618	13.15	0	17.5313	23.6706
age at first birth
birth weight	-0.0012522	0.0751507	-0.02	0.987	-0.148545	0.14604
weight gain	-0.0214505	0.0867209	-0.25	0.805	-0.19142	0.148519
ailments	0.0021559	0.0550487	0.04	0.969	-0.105738	0.110049
BMI	-0.0499475	0.0784134	-0.64	0.524	-0.203635	0.10374
menarche	0.0641551	0.0801912	0.8	0.424	-0.0930168	0.221327
height	0.0658153	0.080747	0.82	0.415	-0.0924459	0.224077
social class	-0.219087	0.0580965	-3.77	0	-0.332954	-0.10522
housing	-0.129422	0.0602854	-2.15	0.032	-0.24758	-0.0112651
intercept	4.02513	2.00383	2.01	0.045	0.0976933	7.95257
CD: 0.194

## Sheet: Kids
Table S1b: Coefficients and significance tests for full path model of total living children
	Coeff.	robust S.E.	t	P>t	95% C.I.
birth weight
social class	-0.0658572	0.0762232	-0.86	0.388	-0.215252	0.0835376
housing	-0.0378088	0.0645452	-0.59	0.558	-0.164315	0.0886976
intercept	6.88585	0.380595	18.09	0	6.13989	7.6318
weight gain
birth weight	-0.592331	0.0515446	-11.49	0	-0.693357	-0.491306
social class	0.0006515	0.0714966	0.01	0.993	-0.139479	0.140782
housing	-0.125498	0.0681739	-1.84	0.066	-0.259117	0.0081202
intercept	6.53068	0.431104	15.15	0	5.68573	7.37563
ailments
birth weight	-0.0053164	0.0790576	-0.07	0.946	-0.160266	0.149634
weight gain	-0.0958943	0.0935571	-1.02	0.305	-0.279263	0.0874741
social class	0.0616906	0.073203	0.84	0.399	-0.0817846	0.205166
housing	0.050204	0.0632175	0.79	0.427	-0.0737	0.174108
intercept	0.98174	0.782002	1.26	0.209	-0.550956	2.51444
BMI
birth weight	0.013949	0.0744747	0.19	0.851	-0.132019	0.159917
weight gain	0.0547681	0.086916	0.63	0.529	-0.115584	0.22512
ailments	0.0446951	0.0674813	0.66	0.508	-0.0875659	0.176956
social class	-0.188246	0.0661783	-2.84	0.004	-0.317953	-0.0585393
housing	0.0683086	0.0618925	1.1	0.27	-0.0529984	0.189616
intercept	8.57553	0.86291	9.94	0	6.88426	10.2668
menarche
birth weight	0.148919	0.0755346	1.97	0.049	0.0008737	0.296964
weight gain	0.0770759	0.096665	0.8	0.425	-0.112384	0.266536
ailments	0.0315105	0.0650111	0.48	0.628	-0.0959088	0.15893
BMI	-0.276005	0.055435	-4.98	0	-0.384656	-0.167355
social class	-0.221906	0.0631545	-3.51	0	-0.345687	-0.0981259
housing	0.0574824	0.0696395	0.83	0.409	-0.0790084	0.193973
intercept	10.212	0.924319	11.05	0	8.4004	12.0237
height
birth weight	0.471509	0.0838253	5.62	0	0.307215	0.635804
weight gain	0.340889	0.0861489	3.96	0	0.172041	0.509738
ailments	-0.182011	0.0577588	-3.15	0.002	-0.295216	-0.0688061
menarche	0.220448	0.0624727	3.53	0	0.0980039	0.342892
social class	0.100771	0.0738224	1.37	0.172	-0.043918	0.24546
housing	-0.0086488	0.0754377	-0.11	0.909	-0.156504	0.139206
intercept	20.6629	1.56957	13.16	0	17.5866	23.7392
total children
birth weight	-0.0619597	0.120535	-0.51	0.607	-0.298205	0.174285
weight gain	-0.118998	0.128114	-0.93	0.353	-0.370097	0.1321
ailments	-0.0189215	0.0637355	-0.3	0.767	-0.143841	0.105998
BMI	-0.0631121	0.0633678	-1	0.319	-0.187311	0.0610865
menarche	-0.00866	0.0741411	-0.12	0.907	-0.153974	0.136654
height	0.117711	0.100582	1.17	0.242	-0.0794255	0.314848
social class	-0.0039642	0.0745811	-0.05	0.958	-0.150141	0.142212
housing	0.148575	0.0659738	2.25	0.024	0.0192685	0.277881
intercept	0.670764	2.23508	0.3	0.764	-3.70991	5.05143
CD 0.143

## Sheet: AFB&kids
Table S1c: Coefficients and significance tests for full path model for age at first birth AND total living children
	Coeff.	robust S.E.	t	P>t	95% C.I.
birth weight
social class	-0.0636953	0.076302	-0.83	0.404	-0.213244	0.0858538
housing	-0.038435	0.0645356	-0.6	0.551	-0.164922	0.0880525
intercept	6.87851	0.38109	18.05	0	6.13159	7.62543
ailments
birth weight	-0.592678	0.0514355	-11.52	0	-0.69349	-0.491867
social class	-0.001917	0.0716449	-0.03	0.979	-0.142338	0.138504
housing	-0.123701	0.0687697	-1.8	0.072	-0.258487	0.0110849
intercept	6.54126	0.430451	15.2	0	5.69759	7.38492
BMI
birth weight	0.0111106	0.0737608	0.15	0.88	-0.133458	0.155679
weight gain	0.0538444	0.0872277	0.62	0.537	-0.117119	0.224808
ailments	0.045634	0.0671117	0.68	0.497	-0.0859025	0.177171
social class	-0.190515	0.0667548	-2.85	0.004	-0.321352	-0.059678
housing	0.0658082	0.0620303	1.06	0.289	-0.0557689	0.187385
intercept	8.602	0.852457	10.09	0	6.93121	10.2728
menarche
birth weight	0.147381	0.0756116	1.95	0.051	-0.0008153	0.295577
weight gain	0.075236	0.0966082	0.78	0.436	-0.114113	0.264585
ailments	0.029251	0.0644044	0.45	0.65	-0.0969793	0.155481
BMI	-0.279387	0.0555857	-5.03	0	-0.388333	-0.170441
social class	-0.220585	0.0630084	-3.5	0	-0.344079	-0.0970904
housing	0.0587177	0.0698322	0.84	0.4	-0.0781509	0.195586
intercept	10.2475	0.924473	11.08	0	8.43556	12.0594
height
birth weight	0.477235	0.0832182	5.73	0	0.314131	0.64034
weight gain	0.348875	0.0857281	4.07	0	0.180851	0.516899
ailments	-0.180028	0.0576948	-3.12	0.002	-0.293107	-0.066948
menarche	0.222638	0.0622931	3.57	0	0.100546	0.34473
social class	0.0962721	0.0739832	1.3	0.193	-0.0487324	0.241277
housing	-0.0089419	0.0751991	-0.12	0.905	-0.156329	0.138445
intercept	20.5597	1.5654	13.13	0	17.4916	23.6278
age at first birth
birth weight	0.0067649	0.0756796	0.09	0.929	-0.141564	0.155094
weight gain	-0.0106028	0.0871883	-0.12	0.903	-0.181489	0.160283
ailments	0.0010037	0.0549044	0.02	0.985	-0.106607	0.108614
BMI	-0.0465078	0.0779033	-0.6	0.551	-0.199195	0.10618
menarche	0.0667294	0.080174	0.83	0.405	-0.0904088	0.223867
height	0.0595352	0.0804796	0.74	0.459	-0.0982019	0.217272
social class	-0.216208	0.057948	-3.73	0	-0.329784	-0.102632
housing	-0.129109	0.0605019	-2.13	0.033	-0.247691	-0.0105279
intercept	4.0525	1.99653	2.03	0.042	0.139384	7.96562
total children
birth weight	-0.0612177	0.115432	-0.53	0.596	-0.287459	0.165024
weight gain	-0.124366	0.119425	-1.04	0.298	-0.358435	0.109703
ailments	-0.0181123	0.0584564	-0.31	0.757	-0.132685	0.09646
BMI	-0.0783499	0.0577474	-1.36	0.175	-0.191533	0.034833
menarche	0.0160875	0.0731659	0.22	0.826	-0.127315	0.15949
height	0.143165	0.0931383	1.54	0.124	-0.039383	0.325712
agefirstbirth	-0.377172	0.0603466	-6.25	0	-0.495449	-0.258895
social class	-0.0826184	0.0738535	-1.12	0.263	-0.227369	0.0621319
housing	0.0990801	0.0618503	1.6	0.109	-0.0221443	0.220304
intercept	2.11345	2.17303	0.97	0.331	-2.14561	6.37251
CD: 0.200
